# Supplementary material for: Experiments on Cu-isotope fractionation between chlorine-bearing fluid and silicate magma: implications for fluid exsolution and porphyry Cu deposits
Source: Natl Sci Rev. 2020 Jan 2;7(8):1319–30. doi: 10.1093/nsr/nwz221 (PMC8288860; doi:10.1093/nsr/nwz221)
Supplement: nwz221_Supplemental_Files [file nwz221_supplemental_files.zip]

Archive with 2 entries (2 files):
- Supplementary_Tables.pdf
- Supplementary_material.docx
